# Supplementary material for: ANKK1 Is a Wnt/PCP Scaffold Protein for Neural F-ACTIN Assembly
Source: Int J Mol Sci. 2024 Oct 4;25(19):10705. doi: 10.3390/ijms251910705 (PMC11477271; doi:10.3390/ijms251910705)
Supplement: Supplementary file 1 [file ijms-25-10705-s001.zip]

Archive with 1 entries (1 files):
- ijms-3209969-supplementary.pdf
